# Supplementary material for: Wound-Healing and Skin-Moisturizing Effects of Sasa veitchii Extract
Source: Healthcare (Basel). 2021 Jun 19;9(6):761. doi: 10.3390/healthcare9060761 (PMC8235400; doi:10.3390/healthcare9060761)
Supplement: Supplementary file 1 [file healthcare-09-00761-s001.zip]

Archive with 1 entries (1 files):
- healthcare-1235216-SI.pdf
